# Supplementary material for: Intranasally Administered MSC-Derived Extracellular Vesicles Reverse Cisplatin-Induced Cognitive Impairment
Source: Int J Mol Sci. 2023 Jul 24;24(14):11862. doi: 10.3390/ijms241411862 (PMC10380450; doi:10.3390/ijms241411862)
Supplement: Supplementary file 1 [file ijms-24-11862-s001.zip]

Archive with 1 entries (1 files):
- ijms-2506752-supplementary.pdf
